# Supplementary material for: Investigation of Tumor Heterogeneity Using Integrated Single-Cell RNA Sequence Analysis to Focus on Genes Related to Breast Cancer-, EMT-, CSC-, and Metastasis-Related Markers in Patients with HER2-Positive Breast Cancer
Source: Cells. 2023 Sep 15;12(18):2286. doi: 10.3390/cells12182286 (PMC10527746; doi:10.3390/cells12182286)
Supplement: Supplementary file 1 [file cells-12-02286-s001.zip]

Archive with 3 entries (3 files):
- .DS_Store
- Supplemental_Table.xlsx
- Supplementary Figure.pdf
