# Supplementary material for: Investigation of Tumor Heterogeneity Using Integrated Single-Cell RNA Sequence Analysis to Focus on Genes Related to Breast Cancer-, EMT-, CSC-, and Metastasis-Related Markers in Patients with HER2-Positive Breast Cancer
Source: Cells. 2023 Sep 15;12(18):2286. doi: 10.3390/cells12182286 (PMC10527746; doi:10.3390/cells12182286)
Supplement: Supplementary file 1 [file cells-12-02286-s001.zip › Supplemental_Table.xlsx]

## Sheet: Table S1
Table S1. Single cell RNA-seq data of HER2 type and luminal type of breast cancer with clinicopathological information
orig.ident	The number of cells	Dataeset	Age	Histology	Tumor Size(cm)	Tumor Grade	ER(%)	PR(%)	HER2(IHCscore)	HER2 Amplification	Ki67(%)(IHCscore)	Lymphovascular Invasion	The Number of Lymph Node Metastasis	Treatment	Tissue_state	BRCA	Subtype
GSM4909289_HER2-AH0308	4119	GSE161529	32	NA	2	3	NA	NA	NA	Amplified	NA	NA	NA	NA	Primary	wt	HER2 (N)
GSM4909290_HER2-PM0337	8167	GSE161529	66	NA	6.7	3	NA	NA	NA	Amplified	NA	NA	NA	NA	Primary	wt	HER2 (N)
GSM4909291_HER2-MH0031	4106	GSE161529	47	NA	1.8	3	NA	NA	NA	Amplified	NA	NA	NA	NA	Primary	wt	HER2 (N)
GSM4909292_HER2-MH0069	345	GSE161529	71	NA	2.7	3	NA	NA	NA	Amplified	NA	NA	NA	NA	Primary	wt	HER2 (N)
GSM4909293_HER2-MH0161	4100	GSE161529	80	NA	4.5	3	NA	NA	NA	Amplified	NA	NA	NA	NA	Primary	wt	HER2 (N)
GSM4909294_HER2-MH0176	9765	GSE161529	60	NA	2	3	NA	NA	NA	Amplified	NA	NA	NA	NA	Primary	wt	HER2 (N)
CID3586	5828	GSE176078	43	IDC	T2	3	100	100	3+	Amplified	30-50	1	N2a	Naïve	Primary	NA	HER2 (Luminal-HER2)
CID3921	2850	GSE176078	60	IDC	T2	3	0	0	3+	Amplified	>50	1	N2a	Naïve	Primary	NA	HER2 (pure-HER2)
CID45171	2411	GSE176078	58	IDC	NA	3	0	0	3+	Amplified	0.8	NA	NA	Naïve	Primary	NA	HER2 (pure-HER2)
CID3838	2348	GSE176078	49	IDC	T2	3	0	0	3+	Amplified	0.6	0	N1a	Naïve	Primary	NA	HER2 (pure-HER2)
CID4461	307	GSE176078	54	IDC	T3	2	95	~5	2+	Non-Amplified	0.15	1	N1a	Naïve	Primary	NA	Luminal
CID4463	1054	GSE176078	58	IDC	T3	2	100	80	0	Non-Amplified	0.5	1	N1	Naïve	Primary	NA	Luminal
CID4530N	4356	GSE176078	42	IDC	T3	2	95	95	1+	Non-Amplified	0.05	1	N3	Naïve	Primary	NA	Luminal
CID4040	2488	GSE176078	57	IDC	T2	3	95	95	0	Non-Amplified	>50	0	0	Naïve	Primary	NA	Luminal
CID3941	572	GSE176078	50	IDC	T1c	2	90	90	2+	Non-Amplified	0.1	0	N1a	Naïve	Primary	NA	Luminal
CID3948	1740	GSE176078	82	IDC	T2	3	90	80	0	Non-Amplified	10	1	N2a	Naïve	Primary	NA	Luminal
CID4067	3386	GSE176078	85	IDC	T2	2	100	95	1+	Non-Amplified	3-4	0	N1	Naïve	Primary	NA	Luminal
CID4290A	5200	GSE176078	88	IDC	T4b	2	90	30	1+	Non-Amplified	0.1	0	Nx	Naïve	Primary	NA	Luminal
p1	3305	GSE180286	54	NA	NA	NA	3+	2+	NA	Non-Amplified	40	NA	N1	NA	Primary	NA	Luminal
p2	14224	GSE180286	56	NA	NA	NA	3+	3+	NA	Amplified	40	NA	N1	NA	Primary	NA	HER2 (Luminal-HER2)
p3	10359	GSE180286	68	NA	NA	NA	1+	0	NA	Amplified	75	NA	N1	NA	Primary	NA	HER2 (pure-HER2)
Primary2	6509	YamaLab	57	IDC	4.2	3	>90	<1	1+	NA	72.4	1	N2a	Naïve	Primary	NA	Luminal
Primary4	593	YamaLab	50	IDC	6.7	2	>90	5	1+	NA	17.9	0	N2a	Naïve	Primary	NA	Luminal
NCCJN1	923	YamaLab	66	IDC	5.5	3	<1	<1	3+	NA	50-80	0	0	Naïve	Primary	NA	HER2 (pure-HER2)
NCCJN2	8247	YamaLab	82	IDC	5	3	0	0	3+	NA	30-50	0	N1	Naïve	Primary	NA	HER2 (pure-HER2)
NCCJN3	3375	YamaLab	65	IDC	3.5	2	>90	70	0	NA	30-50	1	N1	Naïve	Primary	NA	Luminal
NCCJN4	2458	YamaLab	51	IDC	6.5	2	>90	>90	0	NA	30-50	0	N1	Naïve	Primary	NA	Luminal

## Sheet: Table S2
Table S2. Cell numbers of epithelial clusters in HER2 type and luminal type of breast cancer
Subtype	ID	cluster_1	cluster_2	cluster_3	cluster_4	cluster_5	cluster_6	cluster_7	cluster_8	cluster_9	cluster_10	cluster_11	total
HER2_1	CID3586	42	468	13	217	48	447	82	0	0	55	0	1372
HER2_2	CID3838	51	84	8	12	9	3	12	0	0	0	0	179
HER2_3	CID3921	102	97	139	89	39	81	7	0	0	0	0	554
HER2_4	CID45171	284	50	139	175	129	53	12	0	0	0	0	842
HER2_5	GSM4909289_HER2-AH0308	1333	735	532	310	250	63	77	0	0	0	0	3300
HER2_6	GSM4909290_HER2-PM0337	1563	361	485	331	857	350	41	0	0	0	0	3988
HER2_7	GSM4909291_HER2-MH0031	546	408	158	166	136	73	35	0	0	0	0	1522
HER2_8	GSM4909292_HER2-MH0069	61	29	9	35	7	2	2	0	0	0	0	145
HER2_9	GSM4909293_HER2-MH0161	1261	907	363	267	321	150	13	1	0	0	0	3283
HER2_10	GSM4909294_HER2-MH0176	1568	493	966	902	299	409	82	0	0	0	0	4719
HER2_11	NCCJN1	120	178	116	91	66	61	7	0	0	0	1	640
HER2_12	NCCJN2	1835	1903	1185	823	663	266	47	0	0	0	35	6757
HER2_13	p2	1098	379	612	582	253	35	98	0	58	0	0	3115
HER2_14	p3	929	730	728	533	369	189	31	0	1	0	0	3510
Luminal_1	CID3941	65	14	48	55	7	11	0	0	0	0	0	200
Luminal_2	CID3948	91	68	128	27	16	9	2	0	0	0	0	341
Luminal_3	CID4040	18	89	1	18	14	12	32	13	0	0	0	197
Luminal_4	CID4067	688	589	419	236	130	144	14	2	0	0	0	2222
Luminal_5	CID4290A	1347	982	737	329	224	204	13	1	0	0	0	3837
Luminal_6	CID4461	42	57	31	20	15	4	2	0	0	0	0	171
Luminal_7	CID4463	251	117	168	72	43	12	2	1	0	0	1	667
Luminal_8	CID4530N	790	158	442	63	93	234	46	282	0	0	0	2108
Luminal_9	NCCJN3	376	142	507	338	44	65	8	0	0	0	7	1487
Luminal_10	NCCJN4	560	424	580	285	123	138	11	2	0	0	9	2132
Luminal_11	p1	50	277	57	141	71	92	10	0	0	0	0	698
Luminal_12	Primary2	1355	131	544	300	501	110	7	0	0	0	0	2948
Luminal_13	Primary4	225	48	131	95	26	16	1	0	0	0	0	542
	Total	16651	9918	9246	6512	4753	3233	694	302	59	55	53	51476

## Sheet: Table S3
Table S3. Prediction of upstream miRNAs for high ERBB2 expression compared with low ERBB2 expression
Upstream Regulator	Molecule Type	Predicted Activation State	Activation z-score	Flags	p-value of overlap	Target Molecules in Dataset
mir-802	microRNA		1	bias	0.00474	APP,MGST1,PPP1R1B,VIM
let-7	microRNA		0.391	bias	0.0249	APP,DUSP6,SCD,VIM
mir-205	microRNA		-0.346	bias	1.19e-06	CDH1,MED1,SQLE,VIM
miR-200b-3p (and other miRNAs w/seed AAUACUG)	mature microRNA		-0.689	bias	2.37e-06	CDH1,GRB7,MARCKS,PERP,VIM
miR-141-3p (and other miRNAs w/seed AACACUG)	mature microRNA		-0.784	bias	0.000472	CDH1,GRB7,PERP,VIM
mir-183	microRNA		-1.715		0.000125	CDH1,IFITM1,TAOK1,VIM
mir-17	microRNA		-1.96	bias	0.00106	APP,CDH1,TXNIP,VIM
miR-291a-3p (and other miRNAs w/seed AAGUGCU)	mature microRNA		-1.969	bias	0.00106	APP,CD24,CDH1,TXNIP
miR-124-3p (and other miRNAs w/seed AAGGCAC)	mature microRNA		-1.969	bias	0.0243	CD164,HEBP2,XIST,ZFP36L2
mir-1	microRNA		-1.982	bias	0.00231	CDH1,CNN3,LASP1,SH3BGRL3
mir-210	microRNA	Inhibited	-2.183	bias	8.71e-05	CDH1,LASP1,P4HB,PTPN1,SMCHD1
miR-1-3p (and other miRNAs w/seed GGAAUGU)	mature microRNA	Inhibited	-2.412	bias	0.000261	CNN3,DNAJB1,LASP1,SH3BGRL3,TMSB10/TMSB4X,TPM4

## Sheet: Table S4
Table S4. Prediction of upstream miRNAs for Luminal-HER2 subtype compared with pure HER2 subtype
Upstream Regulator	Molecule Type	Predicted Activation State	Activation z-score	p-value of overlap	Target Molecules in Dataset
mir-27	microRNA	Activated	2.213	0.0468	ACLY,CTNNB1,ESR1,FASN,PHB1
miR-199a-5p (and other miRNAs w/seed CCAGUGU)	mature microRNA		1.606	0.000908	CDKN1A,COL1A1,CSTB,IFI27,ISG15,PDCD4,SET,SNHG29
miR-27a-3p (and other miRNAs w/seed UCACAGU)	mature microRNA		1.51	0.000144	ACLY,CTNNB1,CTNNBIP1,FASN,GOLM1,PHB1,PMAIP1,VAV3
mir-802	microRNA		1.457	0.000145	ACTR3,ARPC3,ARPC4,BRK1,GSN,MBNL1,MGST1,MYL12A,PPP1CB,RAC1,RHOA,VAV3,VIM
mir-146	microRNA		1.348	0.00978	DUSP1,FOS,GAPDH,IFITM3,ISG15,PGAM1,PTGES2,STAT1
mir-1	microRNA		1.32	0.00132	ANP32B,CAP1,CCND1,CEBPB,ESR1,H3-3A/H3-3B,HACD3,HNRNPA3,PDCD4,SRSF9
miR-124-3p (and other miRNAs w/seed AAGGCAC)	mature microRNA		1.06	0.00063	ARHGAP29,ARPC1B,CD164,DNAJC1,ERH,FAM177A1,GSN,HADH,IQGAP1,LGALS3,NUMA1,SERPINB6,SQSTM1,SUCLG2,SYPL1,ZFP36L2
miR-9-5p (and other miRNAs w/seed CUUUGGU)	mature microRNA		0.673	1.99e-05	ATP5MC1,COL1A1,NDUFB7,NDUFB9,NDUFS6,PGAM1,PGK1,PMP22,UQCR11,ZFP36
mir-155	microRNA		0.604	0.00204	CCND1,CDKN1A,CEBPB,COL1A1,DNAJB1,GAPDH,PDCD4,PGAM1,STAT1,TERF1,VIM
mir-96	microRNA		0.577	0.0297	IFITM1,ISG15,JUP,VIM
mir-21	microRNA		0.487	0.00136	ACAT1,CCT8,CDKN1A,CLU,COL1A1,DAXX,DDAH2,GAS5,GATA3,LGALS3BP,NES,NME1,PCBP1,PDCD4,PGAM1,PPA1,PSMB5,RNF19A,STAT1,TPM1
miR-122-5p (miRNAs w/seed GGAGUGU)	mature microRNA		0.447	0.0292	EEF1A1,HMGB1,P4HB,PSME1,VIM
mir-8	microRNA		-0.145	2.88e-05	ACTN1,CCND1,CDKN1A,CLDN3,CTNNB1,HMGB1,HSPA9,KRT19,PERP,PMAIP1,RAC1,SQSTM1,TOB1,TSPAN1,VIM,XIAP,ZFP36
mir-183	microRNA		-0.152	0.0154	IFITM1,ISG15,JUP,STAT1,VIM
mir-541	microRNA		-0.157	8.62e-05	AR,CCND1,CTNNB1,VIM
mir-133	microRNA		-0.218	0.0107	FTL,GSTP1,ITPR2,MALAT1,RHOA,TPM4
miR-133a-3p (and other miRNAs w/seed UUGGUCC)	mature microRNA		-0.294	0.000854	KRT7,MALAT1,MCL1,NFATC4,RHOA
miR-155-5p (miRNAs w/seed UAAUGCU)	mature microRNA		-0.339	0.0018	CCND1,CEBPB,CTNNB1,DNAJB1,PMAIP1,PRAF2,RAB5C,RAC1,RHOA,SYPL1,TACSTD2,VIM
miR-30c-5p (and other miRNAs w/seed GUAAACA)	mature microRNA		-0.376	3.3e-05	ATRX,CCND1,COL1A1,COL1A2,CTNNB1,GALNT7,IDH1,KRT7,MBNL1,NHERF2,PRPF40A,SEC62,SPARC,SYPL1,TMEM59
let-7a-5p (and other miRNAs w/seed GAGGUAG)	mature microRNA		-0.382	0.00257	CCND1,CHMP2A,COL1A1,COL1A2,DSP,KRT19,MRPS24,NQO1,SCD,SPARC,SYPL1,THBS1,VIM
miR-182-5p (and other miRNAs w/seed UUGGCAA)	mature microRNA		-0.447	0.0276	IFITM1,ISG15,MALAT1,RAC1,STAT1
miR-204-5p (and other miRNAs w/seed UCCCUUU)	mature microRNA		-0.557	0.00756	ARPC1B,BMPR1B,SOX4,SPARC,SPDEF,VAMP2
miR-21-5p (and other miRNAs w/seed AGCUUAU)	mature microRNA		-0.627	0.013	CDKN1A,LRRFIP1,MARCKS,NFIB,PDCD4,TPM1
miR-483-3p (miRNAs w/seed CACUCCU)	mature microRNA		-0.683	0.00107	ADIPOR2,CTNNB1,HNRNPA0,PGAM1,PRXL2A,TMEM106C
miR-1-3p (and other miRNAs w/seed GGAAUGU)	mature microRNA		-0.696	0.0018	ANP32B,ARHGAP29,CAP1,DNAJB1,ESR1,H3-3A/H3-3B,HACD3,PDCD4,PTPRF,SRSF9,THBS1,TPM1,TPM4
mir-19	microRNA		-0.775	0.0366	CDKN1A,ESR1,RAB13,THBS1
miR-141-3p (and other miRNAs w/seed AACACUG)	mature microRNA		-0.83	0.0174	COL1A2,CTNNB1,PERP,PMAIP1,RAC1,VIM
miR-19b-3p (and other miRNAs w/seed GUGCAAA)	mature microRNA		-0.898	0.0038	AQP5,CCND1,ESR1,THBS1
mir-9	microRNA		-0.939	0.00506	AR,CTNNB1,PMP22,ZFP36
mir-210	microRNA		-0.977	0.00422	HECTD1,KLF6,MACROH2A1,MRPL36,P4HB,PDXK,SH3BGRL,TP53I11
mir-122	microRNA		-1.1	0.0131	INSIG1,IQGAP1,MAP1B,NUDC,SERPINB6,VAV3,VIM
mir-148	microRNA		-1.117	0.00463	ALCAM,COL1A1,MBNL1,SKP1,VIM
miR-34a-5p (and other miRNAs w/seed GGCAGUG)	mature microRNA		-1.127	0.0025	CCND1,CDKN1A,COL1A1,CTNNB1,EFHD1,IFITM2,LGALS3BP,PLAAT4,SPINT2,SYCP2,THBS1
miR-221-3p (and other miRNAs w/seed GCUACAU)	mature microRNA		-1.192	0.0128	ESR1,FOS,GAS5,NES
mir-15	microRNA		-1.273	0.00187	ACLY,AR,CCND1,FASN,HSPA1A/HSPA1B,ISG15,MCL1,TIMP1
mir-17	microRNA		-1.621	0.0439	AR,CCND1,CDKN1A,ESR1,THBS1,VIM
miR-29b-3p (and other miRNAs w/seed AGCACCA)	mature microRNA		-1.733	0.00134	ARPC3,CCND1,COL1A1,COL1A2,CTNNB1,INSIG1,MCL1,PMP22,SPARC
mir-223	microRNA		-1.8	0.0998	ALCAM,CCND1,MT1E,NQO1,S100A6,SLC40A1,TOB1
mir-22	microRNA		-1.961	0.0276	BMPR1B,CDKN1A,ESR1,MALAT1
miR-193a-3p (and other miRNAs w/seed ACUGGCC)	mature microRNA		-1.969	0.000133	CCND1,ESR1,MCL1,SRSF2
miR-18a-5p (and other miRNAs w/seed AAGGUGC)	mature microRNA		-1.969	0.00326	CCND1,CDKN1A,ESR1,THBS1
mir-181	microRNA	Inhibited	-2.167	0.0254	AR,CDKN1A,GRIA2,KLF6,MCL1,VIM
mir-29	microRNA	Inhibited	-2.364	0.000346	AR,ARPC3,CCND1,COL1A1,COL1A2,MCL1,PMP22,SPARC,THBS1,VIM
miR-338-3p (miRNAs w/seed CCAGCAU)	mature microRNA	Inhibited	-2.369	0.000366	CCND1,COL1A1,COL1A2,SOX4,SPARC,VIM
